# Supplementary material for: Quantification of Teicoplanin Using the HPLC-UV Method for Clinical Applications in Critically Ill Patients in Korea
Source: Pharmaceutics. 2021 Apr 17;13(4):572. doi: 10.3390/pharmaceutics13040572 (PMC8072975; doi:10.3390/pharmaceutics13040572)
Supplement: Supplementary file 1 [file pharmaceutics-13-00572-s001.zip]

Archive with 1 entries (1 files):
- pharmaceutics-1154551-supplementary.pdf
